# Supplementary material for: Role of Endogenous Salicylic Acid as a Hormonal Intermediate in the Bacterial Endophyte Bacillus subtilis-Induced Protection of Wheat Genotypes Contrasting in Drought Susceptibility under Dehydration
Source: Plants (Basel). 2022 Dec 3;11(23):3365. doi: 10.3390/plants11233365 (PMC9736644; doi:10.3390/plants11233365)
Supplement: Supplementary file 1 [file plants-11-03365-s001.zip]

Archive with 1 entries (1 files):
- plants-2012296-supplementary.pdf
